# Supplementary material for: Total Solution-Processed Zr: HfO2 Flexible Memristor with Tactile Sensitivity: From Material Synthesis to Application in Wearable Electronics
Source: Sensors (Basel). 2025 Oct 17;25(20):6429. doi: 10.3390/s25206429 (PMC12567743; doi:10.3390/s25206429)
Supplement: Supplementary file 1 [file sensors-25-06429-s001.zip]

Archive with 3 entries (2 files):
- sensors-3908134-supplementary_author-proof-done/
- sensors-3908134-supplementary_author-proof-done/Current changes in hand movements.(Supplementary Material Video S1).mp4
- sensors-3908134-supplementary_author-proof-done/Sensors_Supplementary information.pdf
